# Supplementary material for: Expression and Analysis of TBX3 Gene in the Skin from Three Locations on Dun Mongolian Bider Horse
Source: Genes (Basel). 2024 Dec 11;15(12):1589. doi: 10.3390/genes15121589 (PMC11675668; doi:10.3390/genes15121589)
Supplement: Supplementary file 1 [file genes-15-01589-s001.zip]

Archive with 1 entries (1 files):
- genes-3314252-supplementary.pdf
